# Supplementary material for: Online verification and management scheme of gateway meter flow in the power system by machine learning
Source: PeerJ Comput Sci. 2023 Oct 23;9:e1581. doi: 10.7717/peerj-cs.1581 (PMC10703038; doi:10.7717/peerj-cs.1581)
Supplement: Supplemental Information 1 — VSDX files must be opened using Visio software, which is a drawing software. OPJ files must be opened using Origin software, which can automatically generate statistical charts from the data. Therefore, after opening the OPJ file using Origin software, we can see the data we have generated for the article. The network structure of the Faster-RCNN model is shown in Fig. 1; The network structure of the SSD model is exhibited in Fig. 2; In the electricity meter reading recognition, the specific training process of two models on the SSD model is mainly defined, as displayed in Fig. 3; The training process of the Faster-RCNN model is outlined in Fig. 4; The specific training steps for the abovetwo models are presented in Fig. 5; The specific process of measurement data analysis through the Faster-RCNN model and SSD model is expressed in Fig. 6; The specific display effect of the effective reading area of the electricity meter tested by the SSD model is demonstrated in Fig. 7; The specific display effect of the effective reading area of the electricity meter tested by the Faster-RCNN model is suggested in Fig. 8; The proposed step-by-step image recognition method is verified using the test data set, and the recognition accuracy is calculated according to the recognition results. The specific verification scheme is revealed in Fig. 9; The recursive estimation curve of the operation error of the smart meter solved by the remote verification method is denoted in Fig. 10; Taking any data in a measurement period, the estimated error value of the electricity meter in this period can be obtained, as indicated in Fig. 11; The estimation error value of the electricity meter with different memory length values is illustrated in Fig. 12; When the calculation errors of the line loss are 1%, 5%, 8%, and 10%, respectively, the comparison of the estimation error value of each electricity meter is portrayed in Fig. 13; The following analysis is made for the light load condition. Based on [file peerj-cs-09-1581-s001.zip]

Archive with 15 entries (15 files):
- Figure 1.vsdx
- Figure 10-14.xlsx
- Figure 10.opj
- Figure 11.opj
- Figure 12.opj
- Figure 13.opj
- Figure 14.opj
- Figure 2.vsdx
- Figure 3.vsdx
- Figure 4.vsdx
- Figure 5.vsdx
- Figure 6.vsdx
- Figure 7.vsdx
- Figure 8.vsdx
- Figure 9.vsdx
