# Supplementary material for: Online verification and management scheme of gateway meter flow in the power system by machine learning
Source: PeerJ Comput Sci. 2023 Oct 23;9:e1581. doi: 10.7717/peerj-cs.1581 (PMC10703038; doi:10.7717/peerj-cs.1581)
Supplement: Supplemental Information 1 — VSDX files must be opened using Visio software, which is a drawing software. OPJ files must be opened using Origin software, which can automatically generate statistical charts from the data. Therefore, after opening the OPJ file using Origin software, we can see the data we have generated for the article. The network structure of the Faster-RCNN model is shown in Fig. 1; The network structure of the SSD model is exhibited in Fig. 2; In the electricity meter reading recognition, the specific training process of two models on the SSD model is mainly defined, as displayed in Fig. 3; The training process of the Faster-RCNN model is outlined in Fig. 4; The specific training steps for the abovetwo models are presented in Fig. 5; The specific process of measurement data analysis through the Faster-RCNN model and SSD model is expressed in Fig. 6; The specific display effect of the effective reading area of the electricity meter tested by the SSD model is demonstrated in Fig. 7; The specific display effect of the effective reading area of the electricity meter tested by the Faster-RCNN model is suggested in Fig. 8; The proposed step-by-step image recognition method is verified using the test data set, and the recognition accuracy is calculated according to the recognition results. The specific verification scheme is revealed in Fig. 9; The recursive estimation curve of the operation error of the smart meter solved by the remote verification method is denoted in Fig. 10; Taking any data in a measurement period, the estimated error value of the electricity meter in this period can be obtained, as indicated in Fig. 11; The estimation error value of the electricity meter with different memory length values is illustrated in Fig. 12; When the calculation errors of the line loss are 1%, 5%, 8%, and 10%, respectively, the comparison of the estimation error value of each electricity meter is portrayed in Fig. 13; The following analysis is made for the light load condition. Based on [file peerj-cs-09-1581-s001.zip › Figure 10-14.xlsx]

## Sheet: Sheet1
Figure 10
Measurement period	0	0.53969	0.10901	0.50716	0.11229	0.75353	0.74157
Error rate	1000	0.53969	0.10901	0.50716	0.11229	0.75353	0.74157
Figure 11			Figure 12					Figure 13
Electric meter number	Error rate		Electric meter number	Error rate				Electric meter number	Error rate					Figure 14
1	0.75915			L=1000	L=400	L=100			The line loss error is 1%	The line loss error is 5%	The line loss error is 8%	The line loss error is 10%		Electric meter number	Error rate
2	-0.68943		1	0.75915	1.5183	3.41618		1	0.75915	0.87958	3.00732	5.75915		1	3.03661
3	-0.10772		2	-0.68943	-1.37886	-3.10243		2	-0.68943	-0.84471	-3.75154	-3.68943		2	-4.75771
4	0.97482		3	-0.10772	-0.21544	-0.48474		3	-0.10772	-1.05386	-0.88618	-1.10772		3	-2.43088
5	0.27373		4	0.97482	1.94965	4.3867		4	0.97482	1.48741	3.17986	3.97482		4	3.89929
6	-0.75915		5	0.27373	0.54746	1.23179		5	0.27373	2.13687	3.41898	1.27373		5	-0.90508
7	0.39876		6	-0.75915	-1.5183	-3.41618		6	-0.75915	-2.37958	-3.00732	-4.75915		6	-5.03661
8	-0.15642		7	0.39876	0.79751	1.79441		7	0.39876	2.69938	2.71901	5.39876		7	-0.40497
9	-0.59346		8	-0.15642	-0.31284	-0.70389		8	-0.15642	-1.57821	-0.92514	-4.15642		8	-2.62568
10	-0.75836		9	-0.59346	-1.18691	-2.67055		9	-0.59346	-1.29673	-2.87476	-2.59346		9	-4.37382
11	0.6758		10	-0.75836	-1.51673	-3.41264		10	-0.75836	-1.37918	-2.20669	-2.75836		10	-5.03346
12	0.96363		11	0.6758	1.35159	3.04108		11	0.6758	2.8379	2.14064	2.6758		11	2.70318
13	-0.83809		12	0.96363	1.92725	4.33632		12	0.96363	1.48181	4.7709	4.96363		12	3.85451
14	0.68379		13	-0.83809	-1.67618	-3.77141		13	-0.83809	-1.91905	-2.27047	-3.83809		13	-5.35237
15	-0.16297		14	0.68379	1.36759	3.07708		14	0.68379	2.8419	4.54704	4.68379		14	2.73518
16	0.64825		15	-0.16297	-0.32593	-0.73335		15	-0.16297	-2.08148	-0.93037	-1.16297		15	-2.65186
17	-0.66255		16	0.64825	1.2965	2.91712		16	0.64825	2.32412	3.7186	3.64825		16	2.593
18	-0.14672		17	-0.66255	-1.3251	-2.98147		17	-0.66255	-0.83127	-2.13004	-3.66255		17	-4.65019
19	0.389		18	-0.14672	-0.29344	-0.66023		18	-0.14672	-1.57336	-1.71737	-2.14672		18	-2.58687
20	-0.44163		19	0.389	0.77801	1.75052		19	0.389	2.6945	4.3112	3.389		19	-0.44398
21	-0.10522		20	-0.44163	-0.88326	-1.98734		20	-0.44163	-1.72082	-1.95331	-4.44163		20	-3.76653
22	0.59346		21	-0.10522	-0.21043	-0.47347		21	-0.10522	-1.05261	-0.88417	-4.10522		21	-2.42086
23	-0.22267		22	0.59346	1.18691	2.67055		22	0.59346	2.79673	4.47476	2.59346		22	2.37382
24	0.99954		23	-0.22267	-0.44534	-1.00202		23	-0.22267	-1.11134	-2.57814	-1.22267		23	-2.89069
25	-0.99067		24	0.99954	1.99907	4.49791		24	0.99954	0.99977	3.19963	1.99954		24	3.99814
26	0.30785		25	-0.99067	-1.98134	-4.45802		25	-0.99067	-2.49534	-3.99254	-3.99067		25	-5.96268
27	-0.36593		26	0.30785	0.61569	1.38531		26	0.30785	1.65392	1.84628	3.30785		26	-0.76861
28	0.66255		27	-0.36593	-0.73185	-1.64666		27	-0.36593	-2.18296	-1.09274	-1.36593		27	-3.4637
29	0.44225		28	0.66255	1.3251	2.98147		28	0.66255	2.33127	4.53004	3.66255		28	2.65019
30	0.30107		29	0.44225	0.8845	1.99013		29	0.44225	2.72113	2.7538	3.44225		29	-0.231
31	0.12163		30	0.30107	0.60215	1.35484		30	0.30107	1.15054	1.84086	2.30107		30	-0.7957
32	0.14506		31	0.12163	0.24327	0.54735		31	0.12163	0.56082	0.89731	2.12163		31	-1.51347
33	-0.40287		32	0.14506	0.29012	0.65276		32	0.14506	2.57253	3.31605	1.14506		32	-1.41977
34	-0.57731		33	-0.40287	-0.80573	-1.8129		33	-0.40287	-1.20143	-1.12229	-3.40287		33	-3.61147
35	0.57633		34	-0.57731	-1.15461	-2.59788		34	-0.57731	-2.28865	-2.86185	-4.57731		34	-4.30923
36	-0.60719		35	0.57633	1.15267	2.5935		35	0.57633	2.28817	4.46107	4.57633		35	2.30534
37	0.24721		36	-0.60719	-1.21438	-2.73236		36	-0.60719	-1.3036	-1.28575	-2.60719		36	-4.42876
38	-0.96797		37	0.24721	0.49443	1.11246		37	0.24721	1.62361	4.19777	2.24721		37	-1.01115
39	0.75836		38	-0.96797	-1.93595	-4.35588		38	-0.96797	-1.98399	-3.97438	-4.96797		38	-5.87189
40	0.88684		39	0.75836	1.51673	3.41264		39	0.75836	1.87918	3.80669	4.75836		39	3.03346
41	-0.94975		40	0.88684	1.77368	3.99077		40	0.88684	1.94342	4.70947	5.88684		40	3.54735
42	-0.90847		41	-0.94975	-1.8995	-4.27387		41	-0.94975	-0.97487	-1.5598	-3.94975		41	-5.79899
43	0.62524		42	-0.90847	-1.81693	-4.0881		42	-0.90847	-2.45423	-2.32677	-1.90847		42	-5.63387
44	0.54397		43	0.62524	1.25048	2.81359		43	0.62524	2.31262	2.10019	3.62524		43	2.50096
45	0.95356		44	0.54397	1.08795	2.44788		44	0.54397	0.77199	1.23518	4.54397		44	2.1759
46	0.28392		45	0.95356	1.90712	4.29102		45	0.95356	2.97678	1.56285	4.95356		45	3.81424
47	-0.21222		46	0.28392	0.56785	1.27766		46	0.28392	2.64196	2.62714	5.28392		46	-0.8643
48	4.2885		47	-0.21222	-0.42443	-0.95497		47	-0.21222	-1.10611	-3.36977	-2.21222		47	-2.84887
49	-0.2648		48	4.2885	6.43275	8.577		48	4.2885	2.64425	7.4308	9.2885		48	8.2885
50	-0.85763		49	-0.2648	-0.52959	-1.19158		49	-0.2648	-1.6324	-3.41184	-2.2648		49	-3.05918
51	-0.611		50	-0.85763	-1.71526	-3.85933		50	-0.85763	-0.92881	-2.2861	-2.85763		50	-5.43052
52	-0.12163		51	-0.611	-1.22201	-2.74951		51	-0.611	-0.8055	-3.6888	-4.611		51	-4.44401
53	0.93542		52	-0.12163	-0.24327	-0.54735		52	-0.12163	-1.06082	-3.29731	-1.12163		52	-2.48653
54	0.96327		53	0.93542	1.87084	4.20938		53	0.93542	0.96771	2.34833	3.93542		53	3.74167
55	-0.41735		54	0.96327	1.92654	4.33472		54	0.96327	1.48164	3.97062	4.96327		54	3.85309
56	-0.33465		55	-0.41735	-0.8347	-1.87808		55	-0.41735	-0.70868	-2.73388	-1.41735		55	-3.66941
57	-0.84409		56	-0.33465	-0.66929	-1.5059		56	-0.33465	-0.66732	-2.66772	-1.33465		56	-3.33858
58	0.77378		57	-0.84409	-1.68819	-3.79842		57	-0.84409	-1.92205	-3.87528	-4.84409		57	-5.37638
59	0.10522		58	0.77378	1.54756	3.48201		58	0.77378	1.88689	4.61902	4.77378		58	3.09512
60	0.43534		59	0.10522	0.21043	0.47347		59	0.10522	2.05261	2.48417	1.10522		59	-1.57914
61	0.90231		60	0.43534	0.87068	1.95903		60	0.43534	1.21767	3.54827	2.43534		60	-0.25864
62	-0.68435		61	0.90231	1.80463	4.06041		61	0.90231	1.95116	3.92185	3.90231		61	3.60925
63	0.63486		62	-0.68435	-1.3687	-3.07957		62	-0.68435	-1.34217	-1.34748	-4.68435		62	-4.7374
64	0.2648		63	0.63486	1.26972	2.85686		63	0.63486	2.81743	4.50789	1.63486		63	2.53943
65	6.9741		64	0.2648	0.52959	1.19158		64	0.2648	1.6324	3.41184	5.2648		64	-0.94082
66	0.68435		65	6.9741	10.4611	12.5534		65	6.9741	4.98705	7.17928	9.9741		65	10.1523
67	-0.21185		66	0.68435	1.3687	3.07957		66	0.68435	2.84217	3.74748	3.68435		66	2.7374
68	0.12803		67	-0.21185	-0.4237	-0.95333		67	-0.21185	-1.10593	-1.76948	-3.21185		67	-2.8474
69	0.57731		68	0.12803	0.25605	0.57612		68	0.12803	2.06401	4.10242	5.12803		68	-1.4879
70	0.60719		69	0.57731	1.15461	2.59788		69	0.57731	1.78865	2.06185	1.57731		69	2.30923
71	0.77542		70	0.60719	1.21438	2.73236		70	0.60719	1.3036	1.28575	3.60719		70	2.42876
72	-0.17878		71	0.77542	1.55084	3.4894		71	0.77542	1.88771	4.62034	3.77542		71	3.10169
73	0.16297		72	-0.17878	-0.35756	-0.8045		72	-0.17878	-1.58939	-1.74302	-1.17878		72	-2.71511
74	0.40287		73	0.16297	0.32593	0.73335		73	0.16297	1.58148	2.53037	1.16297		73	-1.34814
75	-0.6758		74	0.40287	0.80573	1.8129		74	0.40287	1.20143	2.72229	4.40287		74	-0.38853
76	-0.43365		75	-0.6758	-1.35159	-3.04108		75	-0.6758	-2.3379	-2.94064	-3.6758		75	-4.70318
77	-0.64825		76	-0.43365	-0.86729	-1.95141		76	-0.43365	-1.71682	-2.74692	-3.43365		76	-3.73459
78	0.99757		77	-0.64825	-1.2965	-2.91712		77	-0.64825	-2.32412	-2.1186	-4.64825		77	-4.593
79	-0.36892		78	0.99757	1.99514	4.48907		78	0.99757	2.99879	4.79806	4.99757		78	3.99028
80	-0.12803		79	-0.36892	-0.73785	-1.66015		79	-0.36892	-1.18446	-2.69514	-3.36892		79	-3.47569
81	-0.63486		80	-0.12803	-0.25605	-0.57612		80	-0.12803	-1.06401	-3.30242	-1.12803		80	-2.5121
82	0.36892		81	-0.63486	-1.26972	-2.85686		81	-0.63486	-2.31743	-1.30789	-4.63486		81	-4.53943
83	0.85788		82	0.36892	0.73785	1.66015		82	0.36892	2.68446	2.69514	4.36892		82	-0.52431
84	-0.4627		83	0.85788	1.71577	3.86048		83	0.85788	1.42894	3.88631	1.85788		83	3.43153
85	0.96797		84	-0.4627	-0.9254	-2.08214		84	-0.4627	-1.23135	-3.57016	-2.4627		84	-3.85079
86	-0.08488		85	0.96797	1.93595	4.35588		85	0.96797	0.98399	3.17438	5.96797		85	3.87189
87	-0.33319		86	-0.08488	-0.16976	-0.38195		86	-0.08488	-1.54244	-1.6679	-4.08488		86	-2.33951
88	0.4627		87	-0.33319	-0.66637	-1.49934		87	-0.33319	-1.66659	-2.66655	-3.33319		87	-3.33275
89	-0.99954		88	0.4627	0.9254	2.08214		88	0.4627	0.73135	4.37016	4.4627		88	-0.14921
90	0.88261		89	-0.99954	-1.99907	-4.49791		89	-0.99954	-0.99977	-3.99963	-4.99954		89	-5.99814
91	0.43365		90	0.88261	1.76523	3.97176		90	0.88261	1.94131	4.70609	3.88261		90	3.53045
92	-0.50568		91	0.43365	0.86729	1.95141		91	0.43365	2.21682	1.14692	1.43365		91	-0.26541
93	0.611		92	-0.50568	-1.01135	-2.27554		92	-0.50568	-2.25284	-3.60454	-3.50568		92	-4.0227
94	-0.389		93	0.611	1.22201	2.74951		93	0.611	2.8055	2.0888	5.611		93	2.44401
95	0.78745		94	-0.389	-0.77801	-1.75052		94	-0.389	-0.6945	-1.1112	-2.389		94	-3.55602
96	0.21185		95	0.78745	1.5749	3.54352		95	0.78745	0.89372	1.42996	3.78745		95	3.14979
97	-0.30107		96	0.21185	0.4237	0.95333		96	0.21185	2.60593	2.56948	3.21185		96	-1.1526
98	-0.43534		97	-0.30107	-0.60215	-1.35484		97	-0.30107	-1.65054	-2.64086	-3.30107		97	-3.2043
99	-0.63565		98	-0.43534	-0.87068	-1.95903		98	-0.43534	-0.71767	-3.54827	-2.43534		98	-3.74136
100	0.03373		99	-0.63565	-1.27131	-2.86045		99	-0.63565	-1.31783	-1.30852	-3.63565		99	-4.54262
101	0.10772		100	0.03373	0.06747	0.1518		100	0.03373	2.01687	2.42699	4.03373		100	-1.86507
102	-0.28392		101	0.10772	0.21544	0.48474		101	0.10772	0.55386	1.68618	2.10772		101	-1.56912
103	-0.85788		102	-0.28392	-0.56785	-1.27766		102	-0.28392	-1.64196	-3.42714	-2.28392		102	-3.1357
104	0.83809		103	-0.85788	-1.71577	-3.86048		103	-0.85788	-1.92894	-3.88631	-3.85788		103	-5.43153
105	-0.96363		104	0.83809	1.67618	3.77141		104	0.83809	1.91905	3.87047	1.83809		104	3.35237
106	0.92979		105	-0.96363	-1.92725	-4.33632		105	-0.96363	-2.48181	-3.1709	-1.96363		105	-5.85451
107	-0.57953		106	0.92979	1.85958	4.18407		106	0.92979	1.4649	4.74383	2.92979		106	3.71917
108	-0.03632		107	-0.57953	-1.15907	-2.6079		107	-0.57953	-0.78977	-2.06363	-4.57953		107	-4.31813
109	0.14672		108	-0.03632	-0.07263	-0.16342		108	-0.03632	-0.51816	-1.62905	-4.03632		108	-2.14526
110	0.36226		109	0.14672	0.29344	0.66023		109	0.14672	1.07336	2.51737	4.14672		109	-1.41313
111	0.22267		110	0.36226	0.72451	1.63016		110	0.36226	2.18113	4.28981	4.36226		110	-0.55097
112	-14.1072		111	0.22267	0.44534	1.00202		111	0.22267	1.61134	3.37814	1.22267		111	-1.10931
113	-0.83594		112	-14.1072	-18.3394	-21.1608		112	-14.1072	-7.5536	-13.6858	-18.1072		112	-16.8524
114	-0.94641		113	-0.83594	-1.67189	-3.76175		113	-0.83594	-2.41797	-3.86876	-1.83594		113	-5.34378
115	-0.36226		114	-0.94641	-1.89281	-4.25883		114	-0.94641	-2.4732	-3.15713	-4.94641		114	-5.78563
116	0.21222		115	-0.36226	-0.72451	-1.63016		115	-0.36226	-0.68113	-3.48981	-4.36226		115	-3.44903
117	-0.16606		116	0.21222	0.42443	0.95497		116	0.21222	1.10611	3.36977	3.21222		116	-1.15113
118	0.83594		117	-0.16606	-0.33212	-0.74727		117	-0.16606	-0.58303	-2.53285	-2.16606		117	-2.66424
119	0.94975		118	0.83594	1.67189	3.76175		118	0.83594	1.41797	3.86876	3.83594		118	3.34378
120	-0.58835		119	0.94975	1.8995	4.27387		119	0.94975	1.47487	2.3598	3.94975		119	3.79899
121	0.99067		120	-0.58835	-1.1767	-2.64757		120	-0.58835	-0.79417	-2.07068	-1.58835		120	-4.35339
122	-0.22258		121	0.99067	1.98134	4.45802		121	0.99067	0.99534	1.59254	2.99067		121	3.96268
123	0.41735		122	-0.22258	-0.44517	-1.00163		122	-0.22258	-2.11129	-1.77807	-3.22258		122	-2.89034
124	0.33319		123	0.41735	0.8347	1.87808		123	0.41735	1.70868	2.73388	4.41735		123	-0.33059
125	0.68943		124	0.33319	0.66637	1.49934		124	0.33319	2.66659	1.86655	5.33319		124	-0.66725
126	-0.26174		125	0.68943	1.37886	3.10243		125	0.68943	1.34471	2.15154	1.68943		125	2.75771
127	-0.96327		126	-0.26174	-0.52349	-1.17785		126	-0.26174	-1.63087	-1.8094	-1.26174		126	-3.04698
128	0.58835		127	-0.96327	-1.92654	-4.33472		127	-0.96327	-1.98164	-3.97062	-4.96327		127	-5.85309
129	-0.39876		128	0.58835	1.1767	2.64757		128	0.58835	1.29417	2.87068	1.58835		128	2.35339
130	-0.03373		129	-0.39876	-0.79751	-1.79441		129	-0.39876	-2.19938	-2.71901	-1.39876		129	-3.59503
131	-0.92979		130	-0.03373	-0.06747	-0.1518		130	-0.03373	-2.01687	-1.62699	-4.03373		130	-2.13493
132	0.90847		131	-0.92979	-1.85958	-4.18407		131	-0.92979	-0.9649	-1.54383	-1.92979		131	-5.71917
133	-0.90138		132	0.90847	1.81693	4.0881		132	0.90847	1.95423	4.72677	2.90847		132	3.63387
134	0.6263		133	-0.90138	-1.80277	-4.05623		133	-0.90138	-0.95069	-2.32111	-1.90138		133	-5.60553
135	3.9381		134	0.6263	1.2526	2.81834		134	0.6263	1.81315	4.50104	2.6263		134	2.50519
136	-0.41653		135	3.9381	5.90715	7.08858		135	3.9381	4.46905	3.95048	6.9381		135	8.7154
137	0.41201		136	-0.41653	-0.83306	-1.87439		136	-0.41653	-1.20827	-1.13323	-1.41653		136	-3.66613
138	-0.78745		137	0.41201	0.82401	1.85402		137	0.41201	0.706	2.7296	1.41201		137	-0.35198
139	0.73645		138	-0.78745	-1.5749	-3.54352		138	-0.78745	-1.39372	-3.02996	-3.78745		138	-5.14979
140	-0.6263		139	0.73645	1.47289	3.31401		139	0.73645	1.86822	2.98916	3.73645		139	2.94578
141	0.85763		140	-0.6263	-1.2526	-2.81834		140	-0.6263	-0.81315	-3.70104	-3.6263		140	-4.50519
142	0.41653		141	0.85763	1.71526	3.85933		141	0.85763	2.92881	3.0861	4.85763		141	3.43052
143	-0.20242		142	0.41653	0.83306	1.87439		142	0.41653	1.70827	1.93323	4.41653		142	-0.33387
144	-0.62037		143	-0.20242	-0.40485	-0.91091		143	-0.20242	-1.10121	-1.76194	-3.20242		143	-2.8097
145	-0.09712		144	-0.62037	-1.24073	-2.79165		144	-0.62037	-2.31018	-2.09629	-3.62037		144	-4.48147
146	-0.56475		145	-0.09712	-0.19424	-0.43704		145	-0.09712	-1.04856	-0.8777	-3.09712		145	-2.38848
147	-0.16859		146	-0.56475	-1.1295	-2.54137		146	-0.56475	-1.78237	-3.6518	-1.56475		146	-4.259
148	0.94641		147	-0.16859	-0.33718	-0.75865		147	-0.16859	-2.08429	-1.73487	-1.16859		147	-2.67435
149	0.26174		148	0.94641	1.89281	4.25883		148	0.94641	2.4732	1.55713	4.94641		148	3.78563
150	-0.97482		149	0.26174	0.52349	1.17785		149	0.26174	0.63087	2.6094	5.26174		149	-0.95302
151	0.20242		150	-0.97482	-1.94965	-4.3867		150	-0.97482	-0.98741	-3.97986	-1.97482		150	-5.89929
152	0.46326		151	0.20242	0.40485	0.91091		151	0.20242	0.60121	2.56194	4.20242		151	-1.1903
153	-0.33415		152	0.46326	0.92652	2.08468		152	0.46326	2.23163	3.57061	2.46326		152	-0.14695
154	0.22258		153	-0.33415	-0.6683	-1.50368		153	-0.33415	-2.16708	-2.66732	-4.33415		153	-3.3366
155	-0.62805		154	0.22258	0.44517	1.00163		154	0.22258	2.11129	3.37807	4.22258		154	-1.10966
156	0.03632		155	-0.62805	-1.25609	-2.82621		155	-0.62805	-2.31402	-2.10244	-3.62805		155	-4.51219
157	0.90138		156	0.03632	0.07263	0.16342		156	0.03632	0.51816	4.02905	4.03632		156	-1.85474
158	0.16859		157	0.90138	1.80277	4.05623		157	0.90138	1.95069	3.92111	3.90138		157	3.60553
159	0.27559		158	0.16859	0.33718	0.75865		158	0.16859	0.58429	1.73487	3.16859		158	-1.32565
160	0.74106		159	0.27559	0.55117	1.24014		159	0.27559	2.13779	2.62047	1.27559		159	-0.89765
161	-0.20299		160	0.74106	1.48212	3.33478		160	0.74106	0.87053	3.79285	5.74106		160	2.96425
162	0.44163		161	-0.20299	-0.40599	-0.91347		161	-0.20299	-2.1015	-3.36239	-4.20299		161	-2.81197
163	0.63565		162	0.44163	0.88326	1.98734		162	0.44163	1.22082	1.95331	1.44163		162	-0.23347
164	0.09712		163	0.63565	1.27131	2.86045		163	0.63565	2.31783	3.70852	4.63565		163	2.54262
165	-0.90231		164	0.09712	0.19424	0.43704		164	0.09712	0.54856	3.2777	4.09712		164	-1.61152
166	-0.99757		165	-0.90231	-1.80463	-4.06041		165	-0.90231	-2.45116	-3.12185	-4.90231		165	-5.60925
167	0.33415		166	-0.99757	-1.99514	-4.48907		166	-0.99757	-1.99879	-1.59806	-3.99757		166	-5.99028
168	0.17878		167	0.33415	0.6683	1.50368		167	0.33415	0.66708	1.86732	2.33415		167	-0.6634
169	0.62037		168	0.17878	0.35756	0.8045		168	0.17878	2.08939	0.94302	5.17878		168	-1.28489
170	0.57953		169	0.62037	1.24073	2.79165		169	0.62037	1.81018	2.09629	2.62037		169	2.48147
171	0.36593		170	0.57953	1.15907	2.6079		170	0.57953	1.28977	2.06363	1.57953		170	2.31813
172	0.15642		171	0.36593	0.73185	1.64666		171	0.36593	2.68296	1.89274	4.36593		171	-0.5363
173	0.62805		172	0.15642	0.31284	0.70389		172	0.15642	0.57821	1.72514	1.15642		172	-1.37432
174	-0.46326		173	0.62805	1.25609	2.82621		173	0.62805	2.31402	2.10244	2.62805		173	2.51219
175	-0.68379		174	-0.46326	-0.92652	-2.08468		174	-0.46326	-2.23163	-2.77061	-1.46326		174	-3.85305
176	-0.74106		175	-0.68379	-1.36759	-3.07708		175	-0.68379	-1.8419	-3.74704	-4.68379		175	-4.73518
177	0.08488		176	-0.74106	-1.48212	-3.33478		176	-0.74106	-2.37053	-3.79285	-1.74106		176	-4.96425
178	-0.14506		177	0.08488	0.16976	0.38195		177	0.08488	1.04244	1.6679	4.08488		177	-1.66049
179	0.56475		178	-0.14506	-0.29012	-0.65276		178	-0.14506	-1.07253	-2.51605	-1.14506		178	-2.58023
180	-0.54397		179	0.56475	1.1295	2.54137		179	0.56475	2.28237	2.0518	2.56475		179	2.259
181	4.5189		180	-0.54397	-1.08795	-2.44788		180	-0.54397	-1.27199	-2.03518	-1.54397		180	-4.1759
182	-0.44225		181	4.5189	6.32646	8.13402		181	4.5189	3.75945	6.81512	7.5189		181	10.9513
183	0.16606		182	-0.44225	-0.8845	-1.99013		182	-0.44225	-1.72113	-2.7538	-1.44225		182	-3.769
184	-0.27559		183	0.16606	0.33212	0.74727		183	0.16606	2.08303	4.13285	2.16606		183	-1.33576
185	0.50568		184	-0.27559	-0.55117	-1.24014		184	-0.27559	-0.63779	-1.02047	-1.27559		184	-3.10235
186	-0.93542		185	0.50568	1.01135	2.27554		185	0.50568	2.75284	4.40454	3.50568		185	2.0227
187	-0.62524		186	-0.93542	-1.87084	-4.20938		186	-0.93542	-2.46771	-2.34833	-4.93542		186	-5.74167
188	-0.88261		187	-0.62524	-1.25048	-2.81359		187	-0.62524	-2.31262	-1.30019	-3.62524		187	-4.50096
189	0.84409		188	-0.88261	-1.76523	-3.97176		188	-0.88261	-0.94131	-3.10609	-2.88261		188	-5.53045
190	-0.88684		189	0.84409	1.68819	3.79842		189	0.84409	2.42205	2.27528	5.84409		189	3.37638
191	-0.73645		190	-0.88684	-1.77368	-3.99077		190	-0.88684	-0.94342	-2.30947	-1.88684		190	-5.54735
192	0.20299		191	-0.73645	-1.47289	-3.31401		191	-0.73645	-1.86822	-2.98916	-4.73645		191	-4.94578
193	-0.57633		192	0.20299	0.40599	0.91347		192	0.20299	0.6015	4.16239	2.20299		192	-1.18803
194	0.33465		193	-0.57633	-1.15267	-2.5935		193	-0.57633	-0.78817	-2.86107	-4.57633		193	-4.30534
195	-0.24721		194	0.33465	0.66929	1.5059		194	0.33465	0.66732	1.06772	5.33465		194	-0.66142
			195	-0.24721	-0.49443	-1.11246		195	-0.24721	-1.12361	-0.99777	-4.24721		195	-2.98885
