# Supplementary material for: Online verification and management scheme of gateway meter flow in the power system by machine learning
Source: PeerJ Comput Sci. 2023 Oct 23;9:e1581. doi: 10.7717/peerj-cs.1581 (PMC10703038; doi:10.7717/peerj-cs.1581)
Supplement: Supplemental Information 2 — Specific code for measuring data analysis [file peerj-cs-09-1581-s002.cpp]

Figure 10
void main()
{
    // Create a workbook
    Worksheet wks;
    wks.Create("Data");

    // Set column headings
    wks.Columns("Measurement period", "Error rate");

    // Add data
    double data[] = {0, 0.53969, 0.10901, 0.50716, 0.11229, 0.75353, 0.74157};
    wks.SetData(0, 0, data, sizeof(data) / sizeof(data[0]));

    // Create layers and draw graphics.
    GraphPage gp;
    gp.Create("My Gganjueraph");
    GraphLayer gl = gp.Layers();
    gl.AddPlot(wks, IDM_PLOT_LINE);

    // Set the graphic title and label
    gp.SetTitle("Measurement period vs Error rate");
    gl.SetPlotLabelString("Measurement period", "Error rate", "");
// Display graphics
    gp.Show);
}


Figure 11
    // Create a workbook
    Worksheet wks;
    wks.Create("Data");

    // Set column headings
    wks.Columns("Measurement period", "Error rate");

// Add data
double data[] = { 0.75915,-0.68943,-0.10772,0.97482,0.27373,-0.75915,0.39876,-0.15642,-0.59346,-0.75836,0.6758,0.96363,-0.83809,0.68379,-0.16297,0.64825,-0.66255,-0.14672,0.389,-0.44163,-0.10522,0.59346,-0.22267,0.99954,-0.99067,0.30785,-0.36593,0.66255,0.44225,0.30107,0.12163,0.14506,-0.40287,-0.57731,0.57633,-0.60719,0.24721,-0.96797,0.75836,0.88684,-0.94975,-0.90847,0.62524,0.54397,0.95356,0.28392,-0.21222,4.2885,-0.2648,-0.85763,-0.611,-0.12163,0.93542,0.96327,-0.41735,-0.33465,-0.84409,0.77378,0.10522,0.43534,0.90231,-0.68435,0.63486,0.2648,6.9741,0.68435,-0.21185,0.12803,0.57731,0.60719,0.77542,-0.17878,0.16297,0.40287,-0.6758,-0.43365,-0.64825,0.99757,-0.36892,-0.12803,-0.63486,0.36892,0.85788,-0.4627,0.96797,-0.08488,-0.33319,0.4627,-0.99954,0.88261,0.43365,-0.50568,0.611,-0.389,0.78745,0.21185,-0.30107,-0.43534,-0.63565,0.03373,0.10772,-0.28392,-0.85788,0.83809,-0.96363,0.92979,-0.57953,-0.03632,0.14672,0.36226,0.22267,-14.1072,-0.83594,-0.94641,-0.36226,0.21222,-0.16606,0.83594,0.94975,-0.58835,0.99067,-0.22258,0.41735,0.33319,0.68943,-0.26174,-0.96327,0.58835,-0.39876,-0.03373,-0.92979,0.90847,-0.90138,0.6263,3.9381,-0.41653,0.41201,-0.78745,0.73645,-0.6263,0.85763,0.41653,-0.20242,-0.62037,-0.09712,-0.56475,-0.16859,0.94641,0.26174,-0.97482,0.20242,0.46326,-0.33415,0.22258,-0.62805,0.03632,0.90138,0.16859,0.27559,0.74106,-0.20299,0.44163,0.63565,0.09712,-0.90231,-0.99757,0.33415,0.17878,0.62037,0.57953,0.36593,0.15642,0.62805,-0.46326,-0.68379,-0.74106,0.08488,-0.14506,0.56475,-0.54397,4.5189,-0.44225,0.16606,-0.27559,0.50568,-0.93542,-0.62524,-0.88261,0.84409,-0.88684,-0.73645,0.20299,-0.57633,0.33465,-0.24721};
wks.SetData(0, 0, data, sizeof(data) / sizeof(data[0]));

 #Extract the meter number and error rate
meter_numbers = data[:, 0]
error_rates = data[:, 1]

 #Draw an origin diagram
plt.plot(meter_numbers, error_rates, 'o', color='blue')
plt.xlabel('Electric meter number')
plt.ylabel('Error rate')
plt.title('Origin graph')
plt.show()


Figure 12
// Create a new workbook
newbook;

// Create a worksheet
newworksheet;

// Define the data
string x$[175] = ["1","2","3","4","5","6","7","8","9","10",                  "11","12","13","14","15","16","17","18","19","20",                  "21","22","23","24","25","26","27","28","29","30",                  "31","32","33","34","35","36","37","38","39","40",                  "41","42","43","44","45","46","47","48","49","50",                  "51","52","53","54","55","56","57","58","59","60",                  "61","62","63","64","65","66","67","68","69","70",                  "71","72","73","74","75","76","77","78","79","80",                  "81","82","83","84","85","86","87","88","89","90",                  "91","92","93","94","95","96","97","98","99","100",                  "101","102","103","104","105","106","107","108","109","110",                  "111","112","113","114","115","116","117","118","119","120",                  "121","122","123","124","125","126","127","128","129","130",                  "131","132","133","134","135","136","137","138","139","140",                  "141","142","143","144","145","146","147","148","149","150",                  "151","152","153","154","155","156","157","158","159","160",                  "161","162","163","164","165","166","167","168","169","170",                  "171","172","173","174","175"];
double error_rate_L1000[175] = [0.75915,-0.68943,-0.10772,0.97482,0.27373,                                -0.75915,0.39876,-0.15642,-0.59346,-0.75836,                                0.6758,0.96363,-0.83809,0.68379,-0.16297,                                0.64825,-0.66255,-0.14672,0.389,-0.44163,                                -0.10522,0.59346,-0.22267,0.99954,-0.99067,                                0.30785,-0.36593,0.66255,0.44225,0.30107,                                0.12163,0.14506,-0.40287,-0.57731,0.57633,                                -0.60719,0.24721,-0.96797,0.75836,0.88684,                                -0.94975,-0.90847,0.62524,0.54397,0.95356,                                0.28392,-0.21222,4.2885,-0.2648,-0.85763,                                -0.611,-0.12163,0.93542,0.96327,-0.41735,                                -0.33465,-0.84409,0.77378,0.10522,0.43534,                                0.90231

#Draw an origin diagram
plt.plot(meter_numbers, error_rates, 'o', color='blue')
plt.xlabel('Electric meter number')
plt.ylabel('Error rate')
plt.title('Origin graph')
plt.show()


Figure 13
    // Create a workbook
    Worksheet wks;
    wks.Create("Data");

    // Set column headings
    wks.Columns("Measurement period", "Error rate");

// Add data
double data[] = { The line loss error is 1%,0.75915,-0.68943,-0.10772,0.97482,0.27373,-0.75915,0.39876,-0.15642,-0.59346,-0.75836,0.6758,0.96363,-0.83809,0.68379,-0.16297,0.64825,-0.66255,-0.14672,0.389,-0.44163,-0.10522,0.59346,-0.22267,0.99954,-0.99067,0.30785,-0.36593,0.66255,0.44225,0.30107,0.12163,0.14506,-0.40287,-0.57731,0.57633,-0.60719,0.24721,-0.96797,0.75836,0.88684,-0.94975,-0.90847,0.62524,0.54397,0.95356,0.28392,-0.21222,4.2885,-0.2648,-0.85763,-0.611,-0.12163,0.93542,0.96327,-0.41735,-0.33465,-0.84409,0.77378,0.10522,0.43534,0.90231,-0.68435,0.63486,0.2648,6.9741,0.68435,-0.21185,0.12803,0.57731,0.60719,0.77542,-0.17878,0.16297,0.40287,-0.6758,-0.43365,-0.64825,0.99757,-0.36892,-0.12803,-0.63486,0.36892,0.85788,-0.4627,0.96797,-0.08488,-0.33319,0.4627,-0.99954,0.88261,0.43365,-0.50568,0.611,-0.389,0.78745,0.21185,-0.30107,-0.43534,-0.63565,0.03373,0.10772,-0.28392,-0.85788,0.83809,-0.96363,0.92979,-0.57953,-0.03632,0.14672,0.36226,0.22267,-14.1072,-0.83594,-0.94641,-0.36226,0.21222,-0.16606,0.83594,0.94975,-0.58835,0.99067,-0.22258,0.41735,0.33319,0.68943,-0.26174,-0.96327,0.58835,-0.39876,-0.03373,-0.92979,0.90847,-0.90138,0.6263,3.9381,-0.41653,0.41201,-0.78745,0.73645,-0.6263,0.85763,0.41653,-0.20242,-0.62037,-0.09712,-0.56475,-0.16859,0.94641,0.26174,-0.97482,0.20242,0.46326,-0.33415,0.22258,-0.62805,0.03632,0.90138,0.16859,0.27559,0.74106,-0.20299,0.44163,0.63565,0.09712,-0.90231,-0.99757,0.33415,0.17878,0.62037,0.57953,0.36593,0.15642,0.62805,-0.46326,-0.68379,-0.74106,0.08488,-0.14506,0.56475,-0.54397,4.5189,-0.44225,0.16606,-0.27559,0.50568,-0.93542,-0.62524,-0.88261,0.84409,-0.88684,-0.73645,0.20299,-0.57633,0.33465,-0.24721
The line loss error is 5%,0.87958,-0.84471,-1.05386,1.48741,2.13687,-2.37958,2.69938,-1.57821,-1.29673,-1.37918,2.8379,1.48181,-1.91905,2.8419,-2.08148,2.32412,-0.83127,-1.57336,2.6945,-1.72082,-1.05261,2.79673,-1.11134,0.99977,-2.49534,1.65392,-2.18296,2.33127,2.72113,1.15054,0.56082,2.57253,-1.20143,-2.28865,2.28817,-1.3036,1.62361,-1.98399,1.87918,1.94342,-0.97487,-2.45423,2.31262,0.77199,2.97678,2.64196,-1.10611,2.64425,-1.6324,-0.92881,-0.8055,-1.06082,0.96771,1.48164,-0.70868,-0.66732,-1.92205,1.88689,2.05261,1.21767,1.95116,-1.34217,2.81743,1.6324,4.98705,2.84217,-1.10593,2.06401,1.78865,1.3036,1.88771,-1.58939,1.58148,1.20143,-2.3379,-1.71682,-2.32412,2.99879,-1.18446,-1.06401,-2.31743,2.68446,1.42894,-1.23135,0.98399,-1.54244,-1.66659,0.73135,-0.99977,1.94131,2.21682,-2.25284,2.8055,-0.6945,0.89372,2.60593,-1.65054,-0.71767,-1.31783,2.01687,0.55386,-1.64196,-1.92894,1.91905,-2.48181,1.4649,-0.78977,-0.51816,1.07336,2.18113,1.61134,-7.5536,-2.41797,-2.4732,-0.68113,1.10611,-0.58303,1.41797,1.47487,-0.79417,0.99534,-2.11129,1.70868,2.66659,1.34471,-1.63087,-1.98164,1.29417,-2.19938,-2.01687,-0.9649,1.95423,-0.95069,1.81315,4.46905,-1.20827,0.706,-1.39372,1.86822,-0.81315,2.92881,1.70827,-1.10121,-2.31018,-1.04856,-1.78237,-2.08429,2.4732,0.63087,-0.98741,0.60121,2.23163,-2.16708,2.11129,-2.31402,0.51816,1.95069,0.58429,2.13779,0.87053,-2.1015,1.22082,2.31783,0.54856,-2.45116,-1.99879,0.66708,2.08939,1.81018,1.28977,2.68296,0.57821,2.31402,-2.23163,-1.8419,-2.37053,1.04244,-1.07253,2.28237,-1.27199,3.75945,-1.72113,2.08303,-0.63779,2.75284,-2.46771,-2.31262,-0.94131,2.42205,-0.94342,-1.86822,0.6015,-0.78817,0.66732,-1.12361
The line loss error is 8%,3.00732,-3.75154,-0.88618,3.17986,3.41898,-3.00732,2.71901,-0.92514,-2.87476,-2.20669,2.14064,4.7709,-2.27047,4.54704,-0.93037,3.7186,-2.13004,-1.71737,4.3112,-1.95331,-0.88417,4.47476,-2.57814,3.19963,-3.99254,1.84628,-1.09274,4.53004,2.7538,1.84086,0.89731,3.31605,-1.12229,-2.86185,4.46107,-1.28575,4.19777,-3.97438,3.80669,4.70947,-1.5598,-2.32677,2.10019,1.23518,1.56285,2.62714,-3.36977,7.4308,-3.41184,-2.2861,-3.6888,-3.29731,2.34833,3.97062,-2.73388,-2.66772,-3.87528,4.61902,2.48417,3.54827,3.92185,-1.34748,4.50789,3.41184,7.17928,3.74748,-1.76948,4.10242,2.06185,1.28575,4.62034,-1.74302,2.53037,2.72229,-2.94064,-2.74692,-2.1186,4.79806,-2.69514,-3.30242,-1.30789,2.69514,3.88631,-3.57016,3.17438,-1.6679,-2.66655,4.37016,-3.99963,4.70609,1.14692,-3.60454,2.0888,-1.1112,1.42996,2.56948,-2.64086,-3.54827,-1.30852,2.42699,1.68618,-3.42714,-3.88631,3.87047,-3.1709,4.74383,-2.06363,-1.62905,2.51737,4.28981,3.37814,-13.68576,-3.86876,-3.15713,-3.48981,3.36977,-2.53285,3.86876,2.3598,-2.07068,1.59254,-1.77807,2.73388,1.86655,2.15154,-1.8094,-3.97062,2.87068,-2.71901,-1.62699,-1.54383,4.72677,-2.32111,4.50104,3.95048,-1.13323,2.7296,-3.02996,2.98916,-3.70104,3.0861,1.93323,-1.76194,-2.09629,-0.8777,-3.6518,-1.73487,1.55713,2.6094,-3.97986,2.56194,3.57061,-2.66732,3.37807,-2.10244,4.02905,3.92111,1.73487,2.62047,3.79285,-3.36239,1.95331,3.70852,3.2777,-3.12185,-1.59806,1.86732,0.94302,2.09629,2.06363,1.89274,1.72514,2.10244,-2.77061,-3.74704,-3.79285,1.6679,-2.51605,2.0518,-2.03518,6.81512,-2.7538,4.13285,-1.02047,4.40454,-2.34833,-1.30019,-3.10609,2.27528,-2.30947,-2.98916,4.16239,-2.86107,1.06772,-0.99777
The line loss error is 10%,5.75915,-3.68943,-1.10772,3.97482,1.27373,-4.75915,5.39876,-4.15642,-2.59346,-2.75836,2.6758,4.96363,-3.83809,4.68379,-1.16297,3.64825,-3.66255,-2.14672,3.389,-4.44163,-4.10522,2.59346,-1.22267,1.99954,-3.99067,3.30785,-1.36593,3.66255,3.44225,2.30107,2.12163,1.14506,-3.40287,-4.57731,4.57633,-2.60719,2.24721,-4.96797,4.75836,5.88684,-3.94975,-1.90847,3.62524,4.54397,4.95356,5.28392,-2.21222,9.2885,-2.2648,-2.85763,-4.611,-1.12163,3.93542,4.96327,-1.41735,-1.33465,-4.84409,4.77378,1.10522,2.43534,3.90231,-4.68435,1.63486,5.2648,9.9741,3.68435,-3.21185,5.12803,1.57731,3.60719,3.77542,-1.17878,1.16297,4.40287,-3.6758,-3.43365,-4.64825,4.99757,-3.36892,-1.12803,-4.63486,4.36892,1.85788,-2.4627,5.96797,-4.08488,-3.33319,4.4627,-4.99954,3.88261,1.43365,-3.50568,5.611,-2.389,3.78745,3.21185,-3.30107,-2.43534,-3.63565,4.03373,2.10772,-2.28392,-3.85788,1.83809,-1.96363,2.92979,-4.57953,-4.03632,4.14672,4.36226,1.22267,-18.1072,-1.83594,-4.94641,-4.36226,3.21222,-2.16606,3.83594,3.94975,-1.58835,2.99067,-3.22258,4.41735,5.33319,1.68943,-1.26174,-4.96327,1.58835,-1.39876,-4.03373,-1.92979,2.90847,-1.90138,2.6263,6.9381,-1.41653,1.41201,-3.78745,3.73645,-3.6263,4.85763,4.41653,-3.20242,-3.62037,-3.09712,-1.56475,-1.16859,4.94641,5.26174,-1.97482,4.20242,2.46326,-4.33415,4.22258,-3.62805,4.03632,3.90138,3.16859,1.27559,5.74106,-4.20299,1.44163,4.63565,4.09712,-4.90231,-3.99757,2.33415,5.17878,2.62037,1.57953,4.36593,1.15642,2.62805,-1.46326,-4.68379,-1.74106,4.08488,-1.14506,2.56475,-1.54397,7.5189,-1.44225,2.16606,-1.27559,3.50568,-4.93542,-3.62524,-2.88261,5.84409,-1.88684,-4.73645,2.20299,-4.57633,5.33465,-4.24721)

#Draw a line chart
plt.plot(data['Electric meter number'], data['The line loss error is 1%'], label='1%')
plt.plot(data['Electric meter number'], data['The line loss error is 5%'], label='5%')
plt.plot(data['Electric meter number'], data['The line loss error is 8%'], label='8%')
plt.plot(data['Electric meter number'], data['The line loss error is 10%'], label='10%')

 Add legend and title 
plt.legend()
plt.title('Electric Meter Error Rates')

 Display graphics
plt.show()


Figure 14
import matplotlib.pyplot as plt

 primary data
x = range(1, 196)
y = [3.03661, -4.75771, -2.43088, 3.89929, -0.90508, -5.03661, -0.40497, -2.62568, -4.37382, -5.03346, 2.70318, 3.85451, -5.35237, 2.73518, -2.65186, 2.593, -4.65019, -2.58687, -0.44398, -3.76653, -2.42086, 2.37382, -2.89069, 3.99814, -5.96268, -0.76861, -3.4637, 2.65019, -0.231, -0.7957, -1.51347, -1.41977, -3.61147, -4.30923, 2.30534, -4.42876, -1.01115, -5.87189, 3.03346, 3.54735, -5.79899, -5.63387, 2.50096, 2.1759, 3.81424, -0.8643, -2.84887, 8.2885, -3.05918, -5.43052, -4.44401, -2.48653, 3.74167, 3.85309, -3.66941, -3.33858, -5.37638, 3.09512, -1.57914, -0.25864, 3.60925, -4.7374, 2.53943, -0.94082, 10.1523, 2.7374, -2.8474, -1.4879, 2.30923, 2.42876, 3.10169, -2.71511, -1.34814, -0.38853, -4.70318, -3.73459, -4.593, 3.99028, -3.47569, -2.5121, -4.53943, -0.52431, 3.43153, -3.85079, 3.87189, -2.33951, -3.33275, -0.14921, -5.99814, 3.53045, -0.26541, -4.0227, 2.44401, -3.55602, 3.14979, -1.1526, -3.2043, -3.74136, -4.54262, -1.86507, -1.56912, -3.1357, -5.43153, 3.35237, -5.85451, 3.71917, -4.31813, -2.14526, -1.41313, -0.55097, -1.10931, -16.8524, -5.34378, -5.78563, -3.44903, -1.15113, -2.66424, 3.343
 Draw an origin diagram 
plt.plot(meter_numbers, error_rates, 'o', color='blue')
plt.xlabel('Electric meter number')
plt.ylabel('Error rate')
plt.title('Origin graph')
plt.show()

Figure3
import tensorflow as tf
from object_detection.utils import label_map_util
from object_detection.utils import visualization_utils as vis_util
import cv2

# 
model_path = 'path_to_your_model/frozen_inference_graph.pb'
label_path = 'path_to_your_label_map/label_map.pbtxt'

detection_graph = tf.Graph()
with detection_graph.as_default():
    od_graph_def = tf.GraphDef()
    with tf.gfile.GFile(model_path, 'rb') as fid:
        serialized_graph = fid.read()
        od_graph_def.ParseFromString(serialized_graph)
        tf.import_graph_def(od_graph_def, name='')

# 
label_map = label_map_util.load_labelmap(label_path)
categories = label_map_util.convert_label_map_to_categories(label_map, max_num_classes=90, use_display_name=True)
category_index = label_map_util.create_category_index(categories)

# 
def detect_objects(image):
    with detection_graph.as_default():
        with tf.Session(graph=detection_graph) as sess:
            image_np_expanded = np.expand_dims(image, axis=0)
            image_tensor = detection_graph.get_tensor_by_name('image_tensor:0')
            boxes = detection_graph.get_tensor_by_name('detection_boxes:0')
            scores = detection_graph.get_tensor_by_name('detection_scores:0')
            classes = detection_graph.get_tensor_by_name('detection_classes:0')
            num_detections = detection_graph.get_tensor_by_name('num_detections:0')

            (boxes, scores, classes, num_detections) = sess.run(
                [boxes, scores, classes, num_detections],
                feed_dict={image_tensor: image_np_expanded})

            # 
            vis_util.visualize_boxes_and_labels_on_image_array(
                image,
                np.squeeze(boxes),
                np.squeeze(classes).astype(np.int32),
                np.squeeze(scores),
                category_index,
                use_normalized_coordinates=True,
                line_thickness=8)
            
            return image

# 
image_path = 'path_to_your_image/image.jpg'
image = cv2.imread(image_path)
output_image = detect_objects(image)

# 
cv2.imshow('Object Detection', output_image)
cv2.waitKey(0)
cv2.destroyAllWindows()
